# Supplementary material for: The large soybean (Glycine max) WRKY TF family expanded by segmental duplication events and subsequent divergent selection among subgroups
Source: BMC Plant Biol. 2013 Oct 3;13:148. doi: 10.1186/1471-2229-13-148 (PMC3850935; doi:10.1186/1471-2229-13-148)
Supplement: Additional file 5 — Promoter analysis of the soybean WRKY gene family. The locus names and cis-acting element names are listed. [file 1471-2229-13-148-S5.xlsx]

## Sheet: Sheet1
Promoter analysis of WRKY genes in soybean
		Light cycle-related element
			Pc-CMA2c	Pc-CMA2a	CG-motif	chs-CMA2b	chs-CMA2c	GATT-motif	ATCC-motif	TGG-motif	GTGGC-motif	LS7	ATC-motif	LAMP-element	4cl-CMA2b	AAAC-motif	C-box	box II	rbcS-CMA7a	CAG-motif	Box II	GC-motif	Gap-box	sbp-CMA1c	chs-Unit 1 m1	GA-motif	GATA-motif	P-box	MRE	TCCC-motif	ATCT-motif	Sp1	MNF1	chs-CMA1a	chs-CMA2a	AT1-motif	as-2-box	I-box	CATT-motif	AE-box	3-AF1 binding site	TCT-motif	L-box	GT1-motif	GAG-motif	G-box	G-Box	Box III	Box I
		Total	part of a light responsive element	part of a light responsive element	part of a light responsive element	part of a light responsive element	part of a light responsive element	part of a light responsive element	involved in light responsiveness	part of a light responsive element	part of a light responsive element	part of a light responsive element	part of a conserved DNA module involved in light responsiveness	part of a light responsive element	light responsive element	light responsive element	cis-acting regulatory element involved in light responsiveness	part of a light responsive element	part of a light responsive element	part of a light response element	part of a light responsive element	part of a light responsive element	part of a light responsive element	part of a light responsive element	part of a light responsive element	part of a light responsive element	part of a light responsive element	part of a light responsive element	MYB binding site involved in light responsiveness	part of a light responsive element	part of a conserved DNA module involved in light responsiveness	light responsive element	light responsive element	part of the chs conserved DNA module array (chs-CMA2) involved with light responsiveness	part of a light responsive element	light responsive element	light-responsive promoters and implicated in shoot-specific expression	part of a light responsive element	part of a light responsive element	part of a module for light response	light responsive element	part of a conserved DNA module involved in light responsiveness	part of a light responsive element	light responsive element	part of a light responsive element	cis-acting regulatory element involved in light responsiveness	cis-acting regulatory element involved in light responsiveness	involved in light responsiveness	part of a light responsive element
Group 1	Glyma01g06550	9																																								3	1		1	2	1	1	2
	Glyma01g31920	11																																1	1		1	1	2	1	2	2		3					1
	Glyma02g12490	10																														1	1			2					1	2				2	2		2
	Glyma02g36510	9																												1	2	1				1			2	1	1
	Glyma02g39870	10																											1	1						1						1			1	3	2		1
	Glyma02g46690	11																									2	1		1		2		1				2							3	1	1		2
	Glyma02g47650	10																								1	1	1				19	1												1	1	1		1
	Glyma03g05220	10																								1									2	1				1		3		2		2	1		3
	Glyma03g33380	9																								1			1							2	1							4	1		1		1
	Glyma04g12830	15																						1	1			1			1	6				1	1			1		1		2	1		1	1	3
	Glyma06g27440	11																								2					1							2	1			2		1		3	2		1
	Glyma06g47880	16																							1		1	1	1			1					1	2		1	1	1		1	1	1		1	4
	Glyma08g26230	10																									2									3		2		1					1		1	2	4
	Glyma08g43770	12																										1			1	5				1		2						1	2	5	3		1
	Glyma11g29720	11																										1												1	2	1		3	3	1	1		1
	Glyma12g23950	8																								2						1					1								1	2	1	1
	Glyma14g01010	11																					1			1						7	1	1		1		1							1	6	4
	Glyma14g01980	8																									2	1				1								1		2			2				2
	Glyma17g08170	10																				1									1	1				2				2					3			1	1
	Glyma18g44030	8																								1	1				1	2										3		1	2				1
	Glyma18g49830	7																												1						3					1				1	2	1
	Glyma19g36100	9																			1					2		2			1			1			1	4		1				3
	Glyma20g03410	7																													1											1		1	1	1	1
	Mean number of different types of cis-element copies in grounp I		0	0	0	0	0	0	0	0	0	0	0	0	0	0	0	0	0	0	0.043	0.043	0.043	0.043	0.087	0.478	0.391	0.391	0.13	0.5	0.391	2.0435	0.13	0.174	0.375	0.783	0.261	0.696	0.217	0.478	0.348	0.957	0.043	0.957	1.13	1.391	1.043	0.304	0.969
Group 2a	Glyma06g06530	14																					2					1		2		1				1		2			1	3		1		2	1		1
	Glyma07g02630	15																1	1	1						1	1			1						1		2			1			2		7	3		1
	Glyma08g23380	11																		1						1												2		1	3			1		3	2		1
	Glyma13g44730	13																														1			1	1		1	1		1			1	1	4	1		1
	Glyma14g11920	11																													2							1		1	1	1	1	3		4	3
	Glyma14g11960	10																									1			1	1	1							1			1				3	1		2
	Glyma15g00570	13																											1		1	15			1			1	1					1	1	4	1		1
	Glyma17g33920	10																														1						3			1		1	2		2	2	1
	Mean number of different types of cis-element copies in grounp IIa		0	0	0	0	0	0	0	0	0	0	0	0	0	0	0	0.125	0.125	0.25	0	0	0.25	0	0	0.25	0.25	0.125	0.125	0.263	0.5	2.375	0	0	0.25	0.375	0	1.5	0.375	0.25	1	0.625	0.25	1.375	0.25	3.625	1.75	0.125	0.875
Group 2b	Glyma01g05050	5																								1						2													1				1
	Glyma03g38360	17																1			1		1			1			1	1	1							1	2			1			2	3	1	1	1
	Glyma05g01280	9															1									1	1		1													3		1		1		1	1
	Glyma06g20300	11																								1	1									1		1				2		2	1	5	2		2
	Glyma06g46420	14																								1	1		1		1					1				1		2		2	2	1	1		3
	Glyma07g39250	13															1										1		1			2		1		4		2			2	3		1	1
	Glyma09g00820	15														1			1			2				1		1			2	3		1				1			1			1	1	1			3
	Glyma09g09400	12											1		2				1											1		1				1		1				1	1			4	1
	Glyma12g10350	8																									1		1		2	1										1		2					2
	Glyma13g17800	6																													1									1				3	1		2
	Glyma13g38630	14												1												1		1		1	2	1						1	2			1				2	2		2
	Glyma15g11680	12																				1				2	1				1	2						3	1			1				1	1		1
	Glyma15g20990	12											1						1							1	1			1	1					1		1				2				3	2
	Glyma17g01490	13																			1									1		1		1		1				1	1			1	1	2	2
	Glyma17g04710	5													1																1											1	1
	Glyma18g16170	8																	1							1												1		1		2		2		2
	Glyma18g49140	15									1	1														2	1					1		1		1			1			1		3		2		1	2
	Glyma19g02440	15								1																2			1							1	1	1	2			1			1	2	2	1	2
	Glyma19g40950	13																1											1		1							1	2	1	1	1	1	3		3	1
	Mean number of different types of cis-element copies in grounp IIb		0	0	0	0	0	0	0	0.053	0.053	0.053	0.105	0.053	0.158	0.053	0.105	0.105	0.211	0	0.105	0.158	0.053	0	0	0.789	0.421	0.105	0.368	0.156	0.684	0.737	0	0.211	0	0.579	0.053	0.737	0.526	0.263	0.263	1.211	0.105	1.105	0.579	1.684	0.895	0.211	1.053
Group 2c	Glyma01g06870	13								1						1																				1			1	1	1	2		2	1	3	3		3
	Glyma02g01420	11																												1		1		1	1			1		1		2		3	2				2
	Glyma02g12830	7							1																														1	2					5	2	1		3
	Glyma02g45530	13							1														2					3			1	1									1	1		2	1	7	4
	Glyma03g25770	16														1							1			1	1				1	2	1			1		2	1	2						3	3		1
	Glyma03g37940	13																				1	1					1			1	5						1	1		1	2		4		4	2
	Glyma04g05700	10																									2											2			1			2	1	3	1		1
	Glyma04g39620	14								1													1				1	1		1				1		1		2				1		1	1	1			2
	Glyma04g39650	6																								1										2	2												1
	Glyma05g25770	14						2																				1	1		1	2						2				1		2	1	5	3		1
	Glyma05g31800	8											1																		1	1				1		1							1	1
	Glyma06g15220	8																								2			2		1	2														3	1		2
	Glyma06g15260	9																										1			1						1	1							2	4	1
	Glyma07g36640	12					1			1						1											1					2										2			1	8	4		1
	Glyma08g01430	8																					1									1	1							1				1		6	4
	Glyma08g08720	11						1																				1	1		1	2				1								2		9	6
	Glyma08g15050	11																1					1											1				1		1				4	1	3	1
	Glyma08g15210	11																				1				1		1		1		1						1		1		2			1	1
	Glyma09g03900	8											1													1		2								1		1							1				1
	Glyma09g37930	11									1												1				1	2											1			2			1	3	2
	Glyma09g39000	9																											1				1		1				1						1	1	1		1
	Glyma10g01450	9																	1	1									2	1												3		2					1
	Glyma14g03280	15																					3				1				1	1	1			2		1		1		1			1	6	4		1
	Glyma14g11440	12																								1			1			1								1		2		1	2	3	3		1
	Glyma15g14860	9																								2					2	3				3		2		1		1
	Glyma16g03480	10																									1		1		1	3						1				1		1		3	1
	Glyma16g05880	10																								1										1				1		2				2	2	1	1
	Glyma17g03950	9														1											1				2	3												2		7	3		1
	Glyma17g34210	14												2															1	1		1	1					1		1		2		1	1	2	1
	Glyma18g47350	9																											1					1				1	1			1				2		1	1
	Glyma19g26400	11																				1				1						2			1					2		2				8	4		4
	Glyma19g40560	11		1																						1					1	5						1	1			2		2	1
	Mean number of different types of cis-element copies in grounp IIc		0	0.031	0	0	0.031	0.094	0.063	0.094	0.031	0	0.063	0.063	0	0.125	0	0.031	0.031	0.031	0	0.094	0.344	0	0	0.375	0.281	0.406	0.344	0.333	0.469	1.219	0.156	0.125	0.094	0.438	0.094	0.688	0.25	0.5	0.125	1	0	1	0.813	3.125	1.719	0.063	0.906
Group 2d	Glyma01g39600	8								1				1																	2							1	1					2		1
	Glyma02g15920	11																								3	1			2		1	1	2				1						2	1
	Glyma03g31630	12																								2	1		1					1				3				1			1	3	1		2
	Glyma04g08060	14																									1	1			1	1		1		1	2	1	1		1	1		3		2			3
	Glyma05g20710	8																			1											2									1	2		2				1	2
	Glyma06g08120	13																	1								1	1				1				1		2	1	1	2	2		1	1
	Glyma09g06980	8																			1											1									1	3		4	2	3
	Glyma10g03820	9																								3						1	1							1		1		1	1				1
	Glyma11g05650	12			1																						1				1	4								1				1		4	3	1	2
	Glyma13g00380	12				1							1													1		1		1									2	2						2	1		1
	Glyma14g17730	13																									1		1	1	1	1					1	2		1		2				1	1		1
	Glyma15g18250	9																								1										1		2	1	1						1			3
	Glyma17g06450	12				1					1																	1		1					1				1	2						1	1		2
	Glyma17g18480	12											1										1								2	2							2		1	2				1	1		2
	Glyma17g29190	14													1						1					1			1			9						1			1		1	2	1	1		1
	Mean number of different types of cis-element copies in grounp IId		0	0	0.067	0.133	0	0	0	0.067	0.067	0	0.133	0.067	0.067	0	0	0	0.067	0	0.2	0	0.067	0	0	0.733	0.4	0.2667	0.2	0.2	0.4667	1.533	0.133	0.2667	0.067	0.2	0.2	0.867	0.6	0.6	0.467	0.933	0.067	1.2	0.467	1.333	0.533	0.2	1.267
Group 2e	Glyma03g37870	15																1			3						1	1				1				1					1	2		1		8	5	2	1
	Glyma05g25330	6																											1									2	1							1	1
	Glyma05g29310	13												1								1					3				1	1	2					2	1				1	1		1			2
	Glyma05g37390	10																															1					1			1	2		1		1	1	1	1
	Glyma08g02160	10																															1								1	1	1	3	1	2	2	1
	Glyma08g08340	7																					1						1												1				1	8	4
	Glyma08g12460	12														1						1				1	2						1					2					1	1	2	4			6
	Glyma09g03450	10																														3			1	1		2		3	1					1	1		1
	Glyma09g24080	12																									1		1		1			1		1		1				1				2	2		2
	Glyma09g39040	15												1												2						1		1		1		2		1		1		2	2	3	1		1
	Glyma10g37460	13																								1			1	2		2				1		1	1		1	1				2	2
	Glyma12g33990	11																				1							1			2			1	1		1	1							3	2		1
	Glyma13g36540	10																				1				1		1	1		1	2			1									2		2
	Glyma15g14370	15																			1					3				1		1				1				2	1	1		1	1	1	1		3
	Glyma16g03570	15												1							1				1				1	1			1			2	1	1				1				3	1	1	1
	Glyma18g47300	10																								1								1				1				4		3	2	3	2		1
	Glyma19g40470	17										1						1			1					1	1				1	1				1				1	1	2		1	2	6	3
	Glyma20g30290	12												1												1						4						1	1		1				1	1	1		1
	Mean number of different types of cis-element copies in grounp IIe		0	0	0	0	0	0	0	0	0	0.056	0	0.222	0	0.056	0	0.11	0	0	0.333	0.222	0.056	0	0.056	0.611	0.444	0.111	0.389	0.222	0.222	1	0.333	0.167	0.1667	0.556	0.056	0.944	0.278	0.389	0.5	0.889	0.167	0.889	0.667	2.889	1.611	0.278	1.167
Group 3	Glyma01g43420	12																										1	1							1			1	1		1		4	1	3	3
	Glyma03g00460	17																1	1							1	1	1				4				2	1		1				1	2	1	5	2	1
	Glyma03g41750	13																					1			1						3		2	1					1			1	1		3	2	1	1
	Glyma04g40120	7																			1																			2				3		1		1
	Glyma04g40130	7																														2								1				1	1	1
	Glyma05g36970	11																								1	2	1						1			1	3		1	1			2					4
	Glyma06g13090	8																														3						1	1	1				1		2
	Glyma06g14720	9								1																			1			3		1										2		1	1		1
	Glyma07g06320	14	1															1				1	1			1						15		1			1								1	4	1		1
	Glyma08g02580	11																									1	2				2						3		1		1		1		1	1		2
	Glyma09g41050	14												2				1													1	1	1					2	1		1	1		1		8	4	1
	Glyma13g34280	8			1																										2	1										1			1			1	2
	Glyma14g36430	3																																					1	1
	Glyma16g02960	12																								1					1	2				1			2		1	1			1	1			1
	Glyma18g44560	8												2									1									1												2		4	1
	Glyma19g44380	19										1				1							1			1	1		1	1	2	2	1	2				2		2			1	2		1	1		1
	Mean number of different types of cis-element copies in grounp III		0.063	0	0.063	0	0	0	0	0.063	0	0.063	0	0.25	0	0.0625	0	0.188	0.0628	0	0.063	0.615	0.25	0	0	0.375	0.312	0.313	0.188	0.063	0.375	2.438	0.125	0.434	0.063	0.25	0.188	0.688	0.438	0.688	0.188	0.313	0.188	1.375	0.375	2.188	1	0.313	0.813
NG	Glyma14g37960	11									1					1													1	1	1	1						1		1								3	2
	Glyma18g39970	16	1								1												1			1	1		1		2	1			2					1	1			1		2	2		1
	Mean numbers of different type element copies in group NG		0.5	0	0	0	0	0	0	0	1	0	0	0	0	0.5	0	0	0	0	0	0	0.5	0	0	0.5	0.5	0	1	0.5	1.5	1	0	0	1	0	0	0.5	0	1	0.5	0	0	0.5	0	1	1	1.5	1.5
Mean number of different types of cis-element copies in the whole WRKY family			0.015	0.008	0.015	0.015	0.008	0.023	0.015	0.045	0.038	0.023	0.045	0.09	0.03	0.06	0.015	0.068	0.06	0.023	0.098	0.09	0.165	0.008	0.023	0.519	0.361	0.271	0.278	0.174	0.459	1.511	0.135	0.195	0.113	0.474	0.128	0.797	0.353	0.474	0.338	0.88	0.098	1.075	0.677	2.271	1.241	0.226	1.075
[truncated: 88 more columns]
